# Supplementary material for: Gut Microbiota Alterations and Their Functional Differences in Depression According to Enterotypes in Asian Individuals
Source: Int J Mol Sci. 2023 Aug 28;24(17):13329. doi: 10.3390/ijms241713329 (PMC10487633; doi:10.3390/ijms241713329)
Supplement: Supplementary file 1 [file ijms-24-13329-s001.zip]

Archive with 1 entries (1 files):
- Supplementary Table and figues.pdf
